# Supplementary material for: Identification of Potential Mechanisms of Rk1 Combination with Rg5 in the Treatment of Type II Diabetes Mellitus by Integrating Network Pharmacology and Experimental Validation
Source: Int J Mol Sci. 2023 Oct 2;24(19):14828. doi: 10.3390/ijms241914828 (PMC10573417; doi:10.3390/ijms241914828)
Supplement: Supplementary file 1 [file ijms-24-14828-s001.zip]

Archive with 1 entries (1 files):
- ijms-2626220-supplementary.pdf
